# Supplementary material for: Longitudinal pharmacogenomic analysis of refractory lung cancer to identify therapeutic candidates for epidermal growth factor receptor–tyrosine kinase inhibitor resistance subclones
Source: Exp Mol Med. 2025 Jul 4;57(7):1567–78. doi: 10.1038/s12276-025-01493-2 (PMC12322115; doi:10.1038/s12276-025-01493-2)
Supplement: Supplementary file 2 — Supplementary Tables [file 12276_2025_1493_MOESM2_ESM.xlsx]

## Sheet: Table S1.PDC200_clinical
Supplementary Table 1. Clinical profile of NCC patient-derived cell cohorts.
Tumor_Sample_Barcode	Target-Seq	Patient_id	Patient_time	Patient_id_time	EGFR_TKI	Sample_type	Sex_M1F2	Age	Smoking	Histology	TMB	TP53	TP53_non-hotspot	TP53_hotspot	EGFR	EGFR_T790M	EGFR_L858R	EGFR_NOS	EGFR_del19	EGFR_list	TP53_list
NCCLu-012	1					Pleural fluid	F	49	Former	ADC	Low	0	0	0	0	0	0	0	0
NCCLu-015	1				Baseline	Pleural fluid	F	60	Former	ADC		0	0	0	0	0	0	0	0
NCCLu-017	1					Pleural fluid	M	52	Current	SCLC	High	1	1	0	0	0	0	0	0		p.H193L
NCCLu-019	1					Pleural fluid	F	75	Never	ADC	Low	0	0	0	0	0	0	0	0
NCCLu-025	1					Pericardial fluid	M	52	Former	ADC	Low	0	0	0	0	0	0	0	0
NCCLu-027	1				Baseline	Pleural fluid	F	82	Never	ADC	High	1	1	0	0	0	0	0	0		p.Q100*
NCCLu-041	1					Pleural fluid	F	39	Former	ADC	Middle	0	0	0	1	0	1	0	0	p.L858R
NCCLu-042	1					Pleural fluid	F	81	Never	ADC	Low	0	0	0	0	0	0	0	0
NCCLu-045	1	PAT12	1	PAT12-1	Post1	Pleural fluid	F	59	Never	ADC	Middle	0	0	0	1	0	1	0	0	p.L858R
NCCLu-046	1	PAT04	1	PAT04-1	Post3	Pleural fluid	M	46	Former	ADC		0	0	0	0	0	0	0	0
NCCLu-061	1	PAT32	1	PAT32-1	Post1	Pleural fluid	F	76	Never	ADC	Middle	1	1	0	1	0	1	0	0	p.L858R	p.R306*
NCCLu-064	1	PAT11	1	PAT11-1		Pleural fluid	M	71	Former	SCLC	Low	0	0	0	0	0	0	0	0
NCCLu-076	1					Pleural fluid	F	59	Never	ADC	Low	1	1	0	0	0	0	0	0		p.P152L
NCCLu-078	1					Pleural fluid	F	53	Former	ADC	Middle	0	0	0	0	0	0	0	0
NCCLu-082	1					Pleural fluid	M	77	Former	ADC	High	1	1	0	0	0	0	0	0		p.Q104*
NCCLu-086	1				Baseline	Pericardial fluid	F	55	Never	ADC	Low	0	0	0	1	0	0	0	1	p.E746_S752delinsV
NCCLu-088	1	PAT11	2	PAT11-2		Pleural fluid	M	71	Former	SCLC	Middle	1	1	0	0	0	0	0	0		p.E224D
NCCLu-089	1	PAT10	1	PAT10-1		Pleural fluid	F	37	Never	ADC	Low	1	0	1	0	0	0	0	0		p.R175H
NCCLu-096	1	PAT04	2	PAT04-2		Pleural fluid	M	46	Former	ADC	Low	0	0	0	0	0	0	0	0
NCCLu-099	1					Pleural fluid	F	64	Former	ADC	Middle	1	1	0	1	0	0	0	1	p.ELREA746del	p.G245fs
NCCLu-100	1					Pleural fluid	M	70	Former	ADC	High	1	1	0	0	0	0	0	0		p.M237I
NCCLu-106	1					Pleural fluid	M	63	Former	ADC	High	1	1	0	0	0	0	0	0		p.D281E,p.R283L
NCCLu-107	0					Pleural fluid	F	50	Former	Misc
NCCLu-109	1	PAT23	1	PAT23-1		Pleural fluid	F	41	Never	ADC		0	0	0	0	0	0	0	0
NCCLu-113	1	PAT25	1	PAT25-1	Baseline	Pleural fluid	F	76	Never	ADC	High	0	0	0	1	0	1	1	0	p.L858R,p.R776G
NCCLu-114	1	PAT16	1	PAT16-1		Pleural fluid	M	61	Former	ADC	Low	0	0	0	0	0	0	0	0
NCCLu-116	1				Baseline	Pleural fluid	M	64	Former	ADC	Middle	1	1	0	1	0	0	0	1	p.ELREA746del	p.G262V
NCCLu-118	1					Pleural fluid	M	63	Former	SCC	Middle	1	1	0	0	0	0	0	0
NCCLu-119	1	PAT10	2	PAT10-2		Pleural fluid	F	37	Never	ADC	Middle	1	0	1	0	0	0	0	0		p.R175H
NCCLu-120	1					Pleural fluid	M	66	Former	ADC	Middle	1	1	0	0	0	0	0	0		p.D228N,p.E285K
NCCLu-121	1					Pleural fluid	F	71	Never	ADC	Low	0	0	0	0	0	0	0	0
NCCLu-123	1					Pleural fluid	M	61	Current	ADC	High	1	1	0	0	0	0	0	0		p.V272M
NCCLu-124	1					Pleural fluid	F	60	Never	ADC	Low	0	0	0	0	0	0	0	0
NCCLu-128	1	PAT32	2	PAT32-2	Post1	Pleural fluid	F	76	Never	ADC	Middle	1	1	0	1	0	1	0	0	p.L858R	p.R306*,p.Y220C
NCCLu-129	1					Pleural fluid	F	58	Never	ADC		0	0	0	0	0	0	0	0
NCCLu-130	1					Pleural fluid	F	58	Never	ADC		0	0	0	0	0	0	0	0
NCCLu-131	1	PAT09	1	PAT09-1		Pleural fluid	M	60	Former	ADC	Low	1	1	0	0	0	0	0	0		p.W53*
NCCLu-132	1					Pleural fluid	F	47	Former	ADC	Middle	1	1	0	1	0	0	1	0	p.G719A	p.G244S
NCCLu-134	1				Post2	Pleural fluid	F	57	Never	ADC	Low	1	1	0	1	0	0	0	1	p.ELREA746del	p.I255del
NCCLu-135	1					Pleural fluid	M	60	Former	ADC		0	0	0	0	0	0	0	0
NCCLu-137	1					Pleural fluid	M	66	Former	ADC	Low	0	0	0	0	0	0	0	0
NCCLu-138	1				Post3	Pleural fluid	M	51	Never	ADC	Low	0	0	0	0	0	0	0	0
NCCLu-139	1					Pleural fluid	M	72	Current	ADC	High	1	1	0	0	0	0	0	0		p.D259Y
NCCLu-141	1					Pleural fluid	F	32	Former	ADC	High	1	1	0	0	0	0	0	0		p.I232T
NCCLu-142	1					Pleural fluid	M	58	Former	ADC	Low	0	0	0	1	0	1	0	0	p.L858R
NCCLu-143	1					Ascites	M	61	Current	ADC	Low	0	0	0	0	0	0	0	0
NCCLu-144	1					Pericardial fluid	M	55	Current	ADC	Low	0	0	0	0	0	0	0	0
NCCLu-145	1	PAT09	2	PAT09-2		Pleural fluid	M	60	Former	ADC	Middle	1	1	0	0	0	0	0	0		p.W53*
NCCLu-150	1					tissue	M	45	Current	ADC	Middle	1	1	0	0	0	0	0	0		p.G154fs
NCCLu-153	1	PAT03	1	PAT03-1	Baseline	Pleural fluid	F	67	Current	ADC	High	0	0	0	1	0	1	0	0	p.L858R
NCCLu-154	1	PAT20	1	PAT20-1		Pleural fluid	F	71	Never	ADC	High	1	1	0	0	0	0	0	0		p.S215I
NCCLu-155	1	PAT08	1	PAT08-1		Pericardial fluid	F	59	Never	ADC	Middle	1	1	0	0	0	0	0	0		p.H178Q
NCCLu-156	1					Pleural fluid	M	66	Former	ADC	High	1	0	1	0	0	0	0	0		p.R273L,p.G245D
NCCLu-157	1					Pleural fluid	M	63	Former	ADC	Middle	1	1	0	0	0	0	0	0		p.T155N
NCCLu-158	1	PAT18	1	PAT18-1		Pleural fluid	F	49	Never	ADC	Middle	1	1	0	1	0	0	0	1	p.747_753LREATSP>S	p.R158fs
NCCLu-162	1	PAT14	1	PAT14-1		Pleural fluid	F	43	Never	ADC	Low	0	0	0	0	0	0	0	0
NCCLu-166	1					Pleural fluid	M	53	Never	ADC	Low	0	0	0	0	0	0	0	0
NCCLu-168	1					Pleural fluid	M	79	Current	ADC	Low	0	0	0	0	0	0	0	0
NCCLu-170	1	PAT12	2	PAT12-2	Post3	Pleural fluid	F	59	Never	ADC	Middle	0	0	0	1	0	1	1	0	p.L858R,p.I744M
NCCLu-171	1	PAT18	2	PAT18-2	Post3	Pleural fluid	F	49	Never	ADC	Low	1	1	0	1	0	0	0	1	p.747_753LREATSP>S	p.R158fs
NCCLu-173	1					Pleural fluid	M	69	Former	SCC	Middle	0	0	0	0	0	0	0	0
NCCLu-175	1					Pleural fluid	M	61	Former	ADC	High	0	0	0	1	0	0	0	1	p.ELREA746del
NCCLu-178	1	PAT32	3	PAT32-3	Post1	Pleural fluid	F	76	Never	ADC	Middle	1	1	0	1	0	1	0	0	p.L858R	p.R306*
NCCLu-181	1					Pleural fluid	F	66	Never	ADC	High	1	1	0	0	0	0	0	0		p.Y236C
NCCLu-185	1				Post2	Pleural fluid	F	63	Never	ADC	Middle	1	1	0	1	1	1	0	0	p.L858R,p.T790M	p.R110L
NCCLu-190	1					Pleural fluid	M	77	Former	ADC	Low	1	1	0	0	0	0	0	0		p.C242Y
NCCLu-191	0	PAT03	2	PAT03-2		Pleural fluid	F	67	Current	ADC
NCCLu-195	1					Pleural fluid	M	63	Former	Misc	Low	0	0	0	1	0	0	1	0	p.A1013V
NCCLu-196	1	PAT20	2	PAT20-2		Pleural fluid	F	71	Never	ADC	Low	0	0	0	0	0	0	0	0
NCCLu-197	1					Pleural fluid	F	80	Never	ADC	Middle	1	1	0	0	0	0	0	0		p.R337C
NCCLu-199	1					Pleural fluid	M	74	Former	ADC	Middle	1	0	1	1	0	1	0	0	p.L858R	p.R249S
NCCLu-200	1					Pleural fluid	M	45	Former	ADC	Low	0	0	0	0	0	0	0	0
NCCLu-201	1					Pleural fluid	M	64	Former	ADC	Middle	1	1	0	0	0	0	0	0		p.R158L
NCCLu-204	1					Pleural fluid	M	69	Former	SCC	Low	0	0	0	0	0	0	0	0
NCCLu-206	0					tissue	M	60	Former	ADC
NCCLu-207	1					Pleural fluid	M	53	Former	ADC	Middle	0	0	0	0	0	0	0	0
NCCLu-211	1					Pleural fluid	M	69	Former	SCC	Middle	0	0	0	1	0	0	1	0	p.A1013V
NCCLu-212	0					Pleural fluid	M	63	Former	ADC
NCCLu-213	1					Pleural fluid	F	69	Never	ADC		0	0	0	0	0	0	0	0
NCCLu-214	1	PAT14	2	PAT14-2		Pleural fluid	F	43	Never	ADC	Low	0	0	0	0	0	0	0	0
NCCLu-215	1				Post3	Pleural fluid	M	42	Never	ADC		0	0	0	0	0	0	0	0
NCCLu-216	1				Baseline	Pleural fluid	M	76	Former	ADC	Middle	0	0	0	1	0	1	0	0	p.L858R
NCCLu-217	1	PAT22	1	PAT22-1		Pleural fluid	M	62	Former	ADC	Low	0	0	0	0	0	0	0	0
NCCLu-218	1	PAT06	1	PAT06-1	Baseline	Pleural fluid	M	54	Former	ADC	Low	1	1	0	1	0	0	0	1	p.E746_S752delinsV
NCCLu-220	1					Pleural fluid	F	74	Never	ADC	Middle	0	0	0	0	0	0	0	0
NCCLu-221	1	PAT34	1	PAT34-1	Post3	Pleural fluid	F	72	Never	ADC	Low	0	0	0	0	0	0	0	0
NCCLu-225	1	PAT25	2	PAT25-2	Post3	Pleural fluid	F	76	Never	ADC	Low	0	0	0	0	0	0	0	0
NCCLu-227	1					Pleural fluid	M	77	Current	SCC	Middle	0	0	0	0	0	0	0	0
NCCLu-228	1	PAT06	2	PAT06-2		Pleural fluid	M	54	Former	ADC	Low	0	0	0	0	0	0	0	0
NCCLu-229	1	PAT27	1	PAT27-1	Baseline	Pleural fluid	F	41	Never	ADC	Middle	1	1	0	1	0	0	0	1	p.E746_S752delinsV	p.R280I
NCCLu-230	1					Pleural fluid	F	80	Never	ADC	Low	1	1	0	0	0	0	0	0		p.F341V
NCCLu-231	1					Pleural fluid	M	75	Former	SCC	Middle	0	0	0	0	0	0	0	0
NCCLu-233	1					Pleural fluid	M	48	Former	SCLC	High	1	1	0	0	0	0	0	0		p.R267P
NCCLu-234	1					Pleural fluid	M	44	Former	ADC		0	0	0	0	0	0	0	0
NCCLu-237	1					Pleural fluid	F	58	Never	SCLC		0	0	0	0	0	0	0	0
NCCLu-238	1					Pleural fluid	M	56	Former	ADC	Low	0	0	0	0	0	0	0	0
NCCLu-240	1					Pleural fluid	M	36	Former	ADC	Middle	1	0	1	0	0	0	0	0		p.R282W
NCCLu-241	1	PAT15	1	PAT15-1		Pleural fluid	M	62	Former	SCLC	Middle	1	1	0	1	0	0	1	0	p.R222H	p.R158L
NCCLu-244	1					Pleural fluid	M	70	Current	ADC	Low	0	0	0	0	0	0	0	0
NCCLu-245	1	PAT02	1	PAT02-1		Pleural fluid	M	49	Current	ADC	Middle	1	1	0	0	0	0	0	0		p.R337L
NCCLu-250	1	PAT26	1	PAT26-1		Pleural fluid	M	56	Former	ADC	Low	1	1	0	0	0	0	0	0		p.GTAQQ307fs
NCCLu-251	1	PAT31	1	PAT31-1		Pleural fluid	F	54	Never	ADC	Middle	1	1	0	0	0	0	0	0		p.K382fs
NCCLu-254	1				Post1	Pericardial fluid	F	62	Never	ADC	High	1	1	0	1	0	0	0	1	p.E746_S752delinsV	p.E271Q,p.E285K
NCCLu-256	1	PAT13	1	PAT13-1	Post1	Pleural fluid	M	54	Former	ADC	Middle	1	1	0	0	0	0	0	0		p.I254S
NCCLu-257	1	PAT22	2	PAT22-2		Pleural fluid	M	62	Former	ADC		0	0	0	0	0	0	0	0
NCCLu-261	1	PAT34	2	PAT34-2		Pleural fluid	F	72	Never	ADC	Low	0	0	0	0	0	0	0	0
NCCLu-262	1	PAT15	2	PAT15-2		Pleural fluid	M	62	Former	SCLC	Middle	1	1	0	1	0	0	1	0	p.R222H	p.R158L
NCCLu-263	1	PAT33	1	PAT33-1		Pleural fluid	M	63	Former	ADC	High	0	0	0	1	0	0	0	1	p.ELREA746del
NCCLu-264	1	PAT21	1	PAT21-1		Pleural fluid	M	80	Former	ADC		0	0	0	0	0	0	0	0
NCCLu-266	1					Pleural fluid	M	67	Former	ADC	Middle	0	0	0	0	0	0	0	0
NCCLu-267	1	PAT31	2	PAT31-2	Post2	Pleural fluid	F	54	Never	ADC	Middle	1	1	0	0	0	0	0	0		p.K382fs
NCCLu-269	1					Pleural fluid	M	58	Former	ADC	Middle	1	0	1	0	0	0	0	0		p.R248W
NCCLu-272	1				Post1	Pleural fluid	F	53	Never	ADC		0	0	0	0	0	0	0	0
NCCLu-276	1					Pleural fluid	M	77	Former	SCC		0	0	0	0	0	0	0	0
NCCLu-277	1					Pleural fluid	M	66	Former	SCC	Middle	0	0	0	0	0	0	0	0
NCCLu-278	1	PAT33	2	PAT33-2		Pleural fluid	M	63	Former	ADC	Middle	0	0	0	1	0	0	0	1	p.ELREA746del
NCCLu-280	1	PAT24	1	PAT24-1	Post2	Pleural fluid	M	70	Never	ADC	Middle	1	1	0	1	1	1	0	0	p.L858R,p.T790M	p.AIYK161del
NCCLu-283	1	PAT07	1	PAT07-1	Post2	Pleural fluid	F	50	Never	ADC	Middle	1	1	0	1	1	0	0	1	p.747_753LREATSP>S,p.T790M	p.L265R
NCCLu-285	1					Pleural fluid	M	74	Never	ADC	High	1	1	0	1	0	0	0	1	p.747_753LREATSP>S	p.H193Y
NCCLu-287	1					Pleural fluid	F	81	Never	Misc	Middle	0	0	0	0	0	0	0	0
NCCLu-292	1	PAT05	1	PAT05-1		Pleural fluid	F	63	Never	ADC	Middle	1	1	0	1	0	0	1	0	p.772_773insHA	p.P190L
NCCLu-295	1					Pleural fluid	F	57	Former	ADC	Middle	0	0	0	1	0	1	0	0	p.L858R
NCCLu-296	1	PAT30	1	PAT30-1		Pleural fluid	F	73	Never	ADC	Low	0	0	0	0	0	0	0	0
NCCLu-298	1					Pleural fluid	M	61	Former	ADC	High	1	0	1	0	0	0	0	0		p.G245C
NCCLu-299	1	PAT21	2	PAT21-2		Pleural fluid	M	80	Former	ADC	Low	0	0	0	0	0	0	0	0
NCCLu-301	1				Post3	Pericardial fluid	F	46	Never	ADC	Low	0	0	0	1	0	1	1	0	p.L858R,p.D1014Y
NCCLu-303	1	PAT27	2	PAT27-2		Pleural fluid	F	41	Never	ADC	Middle	0	0	0	1	0	0	0	1	p.E746_S752delinsV
NCCLu-304	1	PAT02	2	PAT02-2		Pleural fluid	M	49	Current	ADC	Middle	0	0	0	0	0	0	0	0
NCCLu-306	1	PAT08	2	PAT08-2	Post3	Pleural fluid	F	59	Never	ADC	Middle	1	1	0	0	0	0	0	0		p.H178Q
NCCLu-308	1	PAT05	2	PAT05-2		Pleural fluid	F	63	Never	ADC	Low	1	1	0	1	0	0	1	0	p.772_773insHA	p.P190L
NCCLu-311	1	PAT24	2	PAT24-2	Post3	Pleural fluid	M	70	Never	ADC	Low	0	0	0	0	0	0	0	0
NCCLu-313	1					Pleural fluid	M	66	Former	SCC	Middle	1	1	0	0	0	0	0	0		p.R267fs
NCCLu-316	1					Pleural fluid	M	58	Current	ADC	Middle	1	0	1	0	0	0	0	0		p.R248Q
NCCLu-317	1	PAT26	2	PAT26-2		Pleural fluid	M	56	Former	ADC	Middle	0	0	0	0	0	0	0	0
NCCLu-318	1				Post2	Pleural fluid	F	59	Never	ADC	High	1	1	0	1	1	0	0	1	p.ELREA746del,p.T790M	p.H214R
NCCLu-320	1	PAT01	1	PAT01-1		Pleural fluid	M	57	Never	ADC	Low	0	0	0	0	0	0	0	0
NCCLu-324	1	PAT26	3	PAT26-3		Pleural fluid	M	56	Former	ADC	Low	1	1	0	0	0	0	0	0		p.GTAQQ307fs
NCCLu-326	1					tissue	M	62	Former	ADC	Low	0	0	0	1	0	0	0	1	p.LREAT747del
NCCLu-327	1	PAT19	1	PAT19-1		Pleural fluid	F	38	Former	ADC	Low	0	0	0	1	0	0	0	1	p.ELREA746del
NCCLu-328	1				Post1	Pleural fluid	M	71	Former	ADC	High	0	0	0	1	0	1	1	0	p.L858R,p.R1068L
NCCLu-333	0	PAT16	2	PAT16-2		Pleural fluid	M	61	Former	ADC
NCCLu-334	1				Post3	Pleural fluid	F	64	Never	ADC	Middle	0	0	0	0	0	0	0	0
NCCLu-335	0					Pleural fluid	F	68	Former	Misc
NCCLu-338	1					Pleural fluid	F	56	Never	ADC	Middle	0	0	0	0	0	0	0	0
NCCLu-339	1	PAT13	2	PAT13-2	Post2	tissue	M	54	Former	ADC	Middle	1	1	0	1	1	0	0	1	p.747_753LREATSP>S,p.T790M	p.I254S
NCCLu-342	1					Pleural fluid	M	66	Never	ADC	Low	1	0	1	0	0	0	0	0		p.R273C
NCCLu-343	1					Pleural fluid	M	59	Former	ADC	Middle	1	1	0	1	0	0	1	0	p.769_770insASV	p.H193P
NCCLu-347	1					Pleural fluid	M	61	Former	ADC	High	1	1	0	0	0	0	0	0
NCCLu-350	1					Pleural fluid	M	68	Never	ADC	Middle	0	0	0	0	0	0	0	0
NCCLu-351	1					Pleural fluid	M	39	Former	ADC		0	0	0	0	0	0	0	0
NCCLu-352	1					Pleural fluid	F	44	Former	Misc		0	0	0	0	0	0	0	0
NCCLu-353	1				Post2	Pleural fluid	F	76	Never	ADC	Middle	0	0	0	1	1	0	0	0	p.T790M
NCCLu-354	1	PAT01	2	PAT01-2		Pleural fluid	M	57	Never	ADC	Low	0	0	0	0	0	0	0	0
NCCLu-356	1					Pleural fluid	M	48	Former	ADC	High	1	1	0	0	0	0	0	0		p.LM43fs
NCCLu-357	1	PAT30	2	PAT30-2		Pleural fluid	F	73	Never	ADC	Middle	0	0	0	0	0	0	0	0
NCCLu-359	1					tissue	M	63	Current	ADC	High	1	1	0	0	0	0	0	0		p.E258K
NCCLu-360	1					Pericardial fluid	F	49	Former	ADC	High	1	1	0	0	0	0	0	0		p.V173M
NCCLu-363	1					Pleural fluid	M	61	Current	SCC	Low	0	0	0	0	0	0	0	0
NCCLu-365	1	PAT17	1	PAT17-1		Pleural fluid	M	66	Former	SCLC	Low	1	1	0	0	0	0	0	0		p.Y236C
NCCLu-368	1					Pleural fluid	M	82	Never	ADC	High	1	1	0	1	0	0	0	1	p.ELREA746del	p.E339*
NCCLu-370	1					Pleural fluid	M	63	Former	SCC		0	0	0	0	0	0	0	0
NCCLu-371	1	PAT27	3	PAT27-3	Post3	Pleural fluid	F	41	Never	ADC	Low	0	0	0	0	0	0	0	0
NCCLu-375	1	PAT17	2	PAT17-2		Pleural fluid	M	66	Former	SCLC	Middle	1	1	0	0	0	0	0	0		p.Y236C
NCCLu-376	1				Post2	Pleural fluid	F	56	Never	ADC	High	0	0	0	1	1	0	0	0	p.T790M
NCCLu-379	1	PAT19	2	PAT19-2		Pleural fluid	F	38	Former	ADC	Middle	1	1	0	1	0	0	0	1	p.ELREA746del	p.T256P
NCCLu-383	1					Pleural fluid	M	60	Former	ADC	Middle	0	0	0	0	0	0	0	0
NCCLu-384	1					Ascites	F	73	Never	ADC	High	0	0	0	0	0	0	0	0
NCCLu-388	1					Pleural fluid	F	56	Never	ADC	High	1	1	0	0	0	0	0	0		p.NT210fs
NCCLu-389	1					Pleural fluid	F	54	Never	ADC	Middle	0	0	0	1	1	0	0	1	p.ELREA746del,p.T790M
NCCLu-393	1					Pleural fluid	M	70	Former	ADC	Low	0	0	0	0	0	0	0	0
NCCLu-397	1					Pleural fluid	M	63	Former	ADC	Middle	0	0	0	1	0	0	1	0	p.G719A
NCCLu-398	1					Pleural fluid	M	75	Current	Misc	Low	0	0	0	0	0	0	0	0
NCCLu-403	1	PAT28	1	PAT28-1		Pleural fluid	F	72	Former	ADC	Middle	0	0	0	1	0	1	0	0	p.L858R
NCCLu-405	1					Pleural fluid	M	53	Former	ADC	Middle	1	1	0	1	0	0	1	1	p.ELR746del,p.A750P	p.C176F
NCCLu-406	1	PAT28	2	PAT28-2	Post1	Pleural fluid	F	73	Former	ADC	Middle	0	0	0	1	0	1	0	0	p.L858R
NCCLu-407	1					Pleural fluid	F	60	Never	ADC	Low	0	0	0	0	0	0	0	0
NCCLu-408	1					Pleural fluid	M	70	Former	ADC	Low	1	1	0	1	0	0	0	1	p.ELREA746del	p.N210fs
NCCLu-410	1					Pleural fluid	M	66	Former	SCC	Low	0	0	0	0	0	0	0	0
NCCLu-411	1					Pleural fluid	M	81	Current	ADC	Low	0	0	0	0	0	0	0	0
NCCLu-412	1					Pleural fluid	F	51	Never	ADC	Middle	0	0	0	0	0	0	0	0
NCCLu-413	1	PAT28	3	PAT28-3	Post3	Pleural fluid	F	73	Former	ADC	Low	0	0	0	1	0	1	0	0	p.L858R
NCCLu-417	1					Pleural fluid	M	60	Former	Misc	Low	0	0	0	0	0	0	0	0
NCCLu-420	1					Pleural fluid	M	68	Former	SCC	Middle	1	1	0	0	0	0	0	0		p.C176F
NCCLu-432	1					Pleural fluid	F	60	Current	SCC		0	0	0	0	0	0	0	0
NCCLu-433	1	PAT07	2	PAT07-2		Pleural fluid	F	52	Never	ADC	Middle	1	1	0	1	1	0	0	1	p.747_753LREATSP>S,p.T790M	p.L265R
NCCLu-434	1					Pleural fluid	M	42	Former	Misc	Low	1	0	1	1	0	0	0	1	p.LREATS747del	p.R248Q
NCCLu-436	1					Pleural fluid	F	59	Never	ADC	High	0	0	0	1	0	0	0	1	p.ELREA746del
NCCLu-438	1					Pleural fluid	F	72	Never	ADC		0	0	0	0	0	0	0	0
NCCLu-441	1	PAT07	3	PAT07-3	Post3	Pleural fluid	F	52	Never	ADC	Middle	1	1	0	1	1	0	0	1	p.747_753LREATSP>S,p.T790M	p.L265R
NCCLu-445	1					Pleural fluid	M	66	Current	ADC	Middle	1	1	0	0	0	0	0	0		p.C141F
NCCLu-451	1					Pleural fluid	M	42	Former	ADC	Low	1	1	0	1	0	1	0	0	p.L858R	p.E171G
NCCLu-452	1	PAT23	2	PAT23-2		Pleural fluid	F	45	Never	ADC	High	0	0	0	0	0	0	0	0
NCCLu-453	1					Pleural fluid	F	66	Former	SCC		0	0	0	0	0	0	0	0
NCCLu-462	1					Pleural fluid	F	75	Never	SCLC	High	1	1	0	0	0	0	0	0		p.A159V,p.Q136H
NCCLu-464	1					Pleural fluid	M	63	Former	SCC	Low	0	0	0	0	0	0	0	0
NCCLu-465	1					Pleural fluid	F	60	Former	ADC	Middle	1	0	1	0	0	0	0	0		p.R248W
NCCLu-468	1					Pleural fluid	M	71	Current	SCLC	Low	0	0	0	0	0	0	0	0
NCCLu-470	1	PAT28	4	PAT28-4	Post2	Pleural fluid	F	73	Former	ADC	High	0	0	0	1	0	1	0	0	p.L858R
NCCLu-475	1	PAT08	3	PAT08-3	Post3	Pleural fluid	F	64	Never	ADC	Low	1	1	0	0	0	0	0	0		p.H178Q

## Sheet: Table S2.drug_class
Supplementary Table 2. Screening drugs and its targets.
Drug name	Drug target	Drug pathway class
Alectinib	ALK fusion target	ALK/ROS1 inhibitor
Ceritinib	ALK inhibitor	ALK/ROS1 inhibitor
Crizotinib	ALK and ROS1 inhibitor	ALK/ROS1 inhibitor
Lorlatinib	ALK and ROS1 inhibitor	ALK/ROS1 inhibitor
Repotrectinib	ALK inhibitor	ALK/ROS1 inhibitor
Cabozantinib	MET, VEGFR2, AXL inhibitor	Angiogenesis
Dasatinib	tyrosine-kinase inhibitor / EGFR inhibitor	Angiogenesis
Saracatinib	Src/abl Inhibitor	Angiogenesis
Adavosertib	Wee inhibitor	Cell cycle
AT7519	CDK Inhibitor	Cell cycle
AZD7762	Chk1 and Chk2 inhibitor	Cell cycle
Barasertib	Aurora B inhibitor	Cell cycle
Berzosertib	ATR inhibitor	Cell cycle
Dinaciclib	CDK Inhibitor	Cell cycle
Palbociclib	CDK4 and CDK6 inhibitor	Cell cycle
PD0166285	Wee1 Inhibitor	Cell cycle
Camptothecin	Cytotoxic / topoisomerase inhibitor	DNA Damage
Cisplatin	Cytotoxic /DNA	DNA Damage
Etoposide	Cytotoxic / topoisomerase II inhibitor	DNA Damage
Gemcitabine	Cytotoxic /DNA	DNA Damage
Pemetrexed	thymidylate synthase (TS), dihydrofolate reductase (DHFR), and glycinamide ribonucleotide formyltransferase[15][16] (GARFT) inhibitor	DNA Damage
Selumetinib	ATP-independent inhibitor of mitogen-activated protein kinase kinase (MEK or MAPK/ERK kinase) 1 and 2, BRAF	MAPK
Trametinib	MEK1 and MEK2 inhibitor	MAPK
Vemurafenib	BRAF V600E target	MAPK
Alpelisib	PI3K inhibitor	PI3K/AKT/mTOR
Capivasertib	AKT Inhibitor	PI3K/AKT/mTOR
Everolimus	mTOR inhibitor	PI3K/AKT/mTOR
Afatinib	EGFR inhibitor	Protein Tyrosine Kinase
Gefitinib	EGFR inhibitor	Protein Tyrosine Kinase
Ibrutinib	BTK inhibitor (B cell)	Protein Tyrosine Kinase
AZD9291	EGFR inhibitor	Protein Tyrosine Kinase
Pazopanib	angiogenesis inhibitor / multikinase inhibitor / PDGFR, c-KIT, FGFR	Protein Tyrosine Kinase
Poziotinib	EGFR inhibitor	Protein Tyrosine Kinase
Sitravatinib	Multiple tyrosine kinases inhibitor	Protein Tyrosine Kinase
AICAR	adenosine kinase and adenosine deaminase inhibitor	Misc
AZD4547	FGFR Inhibitor	Misc
Galunisertib	TGF-b Inhibitor	Misc
Ivosidenib	IDH1 Inhibitor	Misc
Larotrectinib	tropomyosin kinase receptors TrkA, TrkB, and TrkC inhibitor	Misc
Navitoclax	BCL2 Inhibitor	Misc
Olaparib	PARP inhibitor	Misc
PF-562271	FAK/Pyk2 Inhibitor	Misc
Ruxolitinib	JAK inhibitor	Misc
Tanespimycin	HSP90 Inhibitor	Misc
Taxol	Cytotoxic /DNA	Misc
Vismodegib	SMO inhibition	Misc
Vorinostat	HDAC Inhibitor	Misc
XAV-939	Tankyrase Inhibitor, Wnt/β-catenin Inhibitor	Misc

## Sheet: Table S3. DNN_hyperparameters
Supplementary Table 3. Hyperparameters to optimize deep-learning neural network.
Hyper-parameter	Search space
hidden layers	2,3
hidden nodes	200
l1, l2	1e-08, 1e-04, 1e-02, 1e-01, 1
learning_rate	adaptive
train_samples_per_iteration	-2(AUTO)
epochs	50
activation	TanhWithDropout
hidden_dropout_ratios	0, 0.1, 0.3, 0.5
initial_weight_distribution	Uniform
nfolds	5

## Sheet: Table S4.EGFRTKI_pathway+
Supplementary Table 4. Known EGFR-TKI resistance pathways.
Pathway	Source	Gene set
MAPK pathway	Nat Rev Cancer. 2017 Oct 25;17(11):637-658.	MsigDB
PI3K–AKT pathway	Nat Rev Cancer. 2017 Oct 25;17(11):637-658.	MsigDB
JAK–STAT pathway	Nat Rev Cancer. 2017 Oct 25;17(11):637-658.	MsigDB
Wnt/B-catenin(CTNNB1) signaling pathway	Mol Cell Oncol. 2019; 6(1): 1551015.	MsigDB
MET activation	Acta Pharm Sin B. 2015 Sep; 5(5): 390–401.	MsigDB
Her2(ERBB2) pathway	Acta Pharm Sin B. 2015 Sep; 5(5): 390–401.	MsigDB
Ras pathway	Int J Mol Sci. 2019 Nov; 20(22): 5701.	MsigDB
ERK pathway	Molecular Cancer volume 17, Article number: 53 (2018)	MsigDB
Plasminogen activation/SERPINE1 signature	Cell. 2020 Sep 3;182(5):1232-1251.e22.	ANXA2,PLAT,PLAUR,PLAU,SERPINE1
Neuroendocrine markers and regulators	Transl Lung Cancer Res. 2018 Feb; 7(1): 32–49.	ASCL1,NEUROD1,SYP,INSM1,BEX1,CHGA,NKX2-1,RCOR2,ASCL2,REST
YAP/TAZ target	Cell Rep . 2018 Oct 30;25(5):1304-1317.e5.	AMOTL2,ANKRD1,ARHGEF17,ASAP1,AXL,CCDC80,CRIM1,CTGF,CYR61,DOCK5,F3,FJX1,FOXF2,GADD45A,IGFBP3,LATS2,MYOF,NT5E,NUAK2,PTPN14,RBMS3,TGFB2
TAM family	Acta Pharm Sin B. 2015 Sep; 5(5): 390–401.	TYRO3,AXL,MERTK,GAS6
NE markers regulators	Transl Lung Cancer Res. 2018 Feb; 7(1): 32–49	ASCL1,NEUROD1,SYP,INSM1,BEX1,CHGA,TTF1,RCOR2,ASCL2,REST
MYC targets	Cell Syst. 2015 Dec 23; 1(6): 417–425.	HALLMARK_MYC_TARGETS_V1
Epithelial–mesenchymal transition	Cell Syst. 2015 Dec 23; 1(6): 417–425.	HALLMARK_EPITHELIAL_MESENCHYMAL_TRANSITION

## Sheet: Table S5. Phylogenetic trees 
Supplementary Table 5. Phylogenetic tree analysis results for each patient.
PAT_ID	Pat_id_sample	time_point	sample_id	NGS_EGFR	T_NGS_EGFR	NGS_TP53	T_NGS_TP53	smoking	Histology
PAT01	PAT01-1	1	NCCLu-320	EGFR:0_0		TP53:0_0		Never	ADC
PAT01	PAT01-2	2	NCCLu-354	EGFR:0_0		TP53:0_0		Never	ADC
PAT02	PAT02-1	1	NCCLu-245	EGFR:0_0		TP53:1_0	p.R337L	Current	ADC
PAT02	PAT02-2	2	NCCLu-304	EGFR:0_0		TP53:1_0		Current	ADC
PAT03	PAT03-1	1	NCCLu-153		p.L858R			Current	ADC
PAT03	PAT03-2	2	NCCLu-191		NA		NA	Current	ADC
PAT04	PAT04-1	1	NCCLu-046	EGFR:0_0		TP53:0_0		Former	ADC
PAT04	PAT04-2	2	NCCLu-096	EGFR:0_0		TP53:0_0		Former	ADC
PAT05	PAT05-1	1	NCCLu-292	EGFR:1_1	p.772_773insHA	TP53:1_1	p.P190L	Never	ADC
PAT05	PAT05-2	2	NCCLu-308	EGFR:1_1	p.772_773insHA	TP53:1_1	p.P190L	Never	ADC
PAT06	PAT06-1	1	NCCLu-218	EGFR:1_0	p.E746_S752delinsV	TP53:0_0		Former	ADC
PAT06	PAT06-2	2	NCCLu-228	EGFR:1_0		TP53:0_0		Former	ADC
PAT07	PAT07-1	1	NCCLu-283	EGFR:1_1	p.747_753LREATSP>S,p.T790M	TP53:1_1	p.L265R	Never	ADC
PAT07	PAT07-2	2	NCCLu-433	EGFR:1_1	p.747_753LREATSP>S,p.T790M	TP53:1_1	p.L265R	Never	ADC
PAT07	PAT07-2	1	NCCLu-433	EGFR:1_1	p.747_753LREATSP>S,p.T790M	TP53:1_1	p.L265R	Never	ADC
PAT07	PAT07-3	2	NCCLu-441	EGFR:1_1	p.747_753LREATSP>S,p.T790M	TP53:1_1	p.L265R	Never	ADC
PAT08	PAT08-1	1	NCCLu-155	EGFR:0_0		TP53:1_1	p.H178Q	Never	ADC
PAT08	PAT08-2	2	NCCLu-306	EGFR:0_0		TP53:1_1	p.H178Q	Never	ADC
PAT08	PAT08-2	1	NCCLu-306	EGFR:0_0		TP53:1_1	p.H178Q	Never	ADC
PAT08	PAT08-3	2	NCCLu-475	EGFR:0_0		TP53:1_1	p.H178Q	Never	ADC
PAT09	PAT09-1	1	NCCLu-131	EGFR:0_0		TP53:1_1	p.W53*	Former	ADC
PAT09	PAT09-2	2	NCCLu-145	EGFR:0_0		TP53:1_1	p.W53*	Former	ADC
PAT10	PAT10-1	1	NCCLu-089	EGFR:0_0		TP53:1_1	p.R175H	Never	ADC
PAT10	PAT10-2	2	NCCLu-119	EGFR:0_0		TP53:1_1	p.R175H	Never	ADC
PAT12	PAT12-1	1	NCCLu-045	EGFR:1_2	p.L858R	TP53:0_0		Never	ADC
PAT12	PAT12-2	2	NCCLu-170	EGFR:1_2	p.L858R,p.I744M	TP53:0_0		Never	ADC
PAT13	PAT13-1	1	NCCLu-256	EGFR:0_1		TP53:1_1	p.I254S	Former	ADC
PAT13	PAT13-2	2	NCCLu-339	EGFR:0_1	p.747_753LREATSP>S,p.T790M	TP53:1_1	p.I254S	Former	ADC
PAT14	PAT14-1	1	NCCLu-162	EGFR:0_0		TP53:0_0		Never	ADC
PAT14	PAT14-2	2	NCCLu-214	EGFR:0_0		TP53:0_0		Never	ADC
PAT16	PAT16-1	1	NCCLu-114					Former	ADC
PAT16	PAT16-2	2	NCCLu-333		NA		NA	Former	ADC
PAT18	PAT18-1	1	NCCLu-158	EGFR:1_1	p.747_753LREATSP>S	TP53:1_1	p.R158fs	Never	ADC
PAT18	PAT18-2	2	NCCLu-171	EGFR:1_1	p.747_753LREATSP>S	TP53:1_1	p.R158fs	Never	ADC
PAT19	PAT19-1	1	NCCLu-327	EGFR:1_1	p.ELREA746del	TP53:0_1		Former	ADC
PAT19	PAT19-2	2	NCCLu-379	EGFR:1_1	p.ELREA746del	TP53:0_1	p.T256P	Former	ADC
PAT20	PAT20-1	1	NCCLu-154	EGFR:0_0		TP53:1_0	p.S215I	Never	ADC
PAT20	PAT20-2	2	NCCLu-196	EGFR:0_0		TP53:1_0		Never	ADC
PAT21	PAT21-1	1	NCCLu-264	EGFR:0_0		TP53:0_0		Former	ADC
PAT21	PAT21-2	2	NCCLu-299	EGFR:0_0		TP53:0_0		Former	ADC
PAT22	PAT22-1	1	NCCLu-217	EGFR:0_0		TP53:0_0		Former	ADC
PAT22	PAT22-2	2	NCCLu-257	EGFR:0_0		TP53:0_0		Former	ADC
PAT23	PAT23-1	1	NCCLu-109	EGFR:0_0		TP53:0_0		Never	ADC
PAT23	PAT23-2	2	NCCLu-452	EGFR:0_0		TP53:0_0		Never	ADC
PAT24	PAT24-1	1	NCCLu-280	EGFR:1_0	p.L858R,p.T790M	TP53:1_0	p.AIYK161del	Never	ADC
PAT24	PAT24-2	2	NCCLu-311	EGFR:1_0		TP53:1_0		Never	ADC
PAT25	PAT25-1	1	NCCLu-113	EGFR:1_0	p.L858R,p.R776G	TP53:0_0		Never	ADC
PAT25	PAT25-2	2	NCCLu-225	EGFR:1_0		TP53:0_0		Never	ADC
PAT26	PAT26-1	1	NCCLu-250	EGFR:0_0		TP53:1_0	p.GTAQQ307fs	Former	ADC
PAT26	PAT26-2	2	NCCLu-317	EGFR:0_0		TP53:1_0		Former	ADC
PAT26	PAT26-2	1	NCCLu-317	EGFR:0_0		TP53:0_1		Former	ADC
PAT26	PAT26-3	2	NCCLu-324	EGFR:0_0		TP53:0_1	p.GTAQQ307fs	Former	ADC
PAT27	PAT27-1	1	NCCLu-229	EGFR:1_1	p.E746_S752delinsV	TP53:1_0	p.R280I	Never	ADC
PAT27	PAT27-2	2	NCCLu-303	EGFR:1_1	p.E746_S752delinsV	TP53:1_0		Never	ADC
PAT27	PAT27-2	1	NCCLu-303	EGFR:1_0	p.E746_S752delinsV	TP53:0_0		Never	ADC
PAT27	PAT27-3	2	NCCLu-371	EGFR:1_0		TP53:0_0		Never	ADC
PAT28	PAT28-1	1	NCCLu-403	EGFR:1_1	p.L858R	TP53:0_0		Former	ADC
PAT28	PAT28-2	2	NCCLu-406	EGFR:1_1	p.L858R	TP53:0_0		Former	ADC
PAT28	PAT28-2	1	NCCLu-406	EGFR:1_1	p.L858R	TP53:0_0		Former	ADC
PAT28	PAT28-3	2	NCCLu-413	EGFR:1_1	p.L858R	TP53:0_0		Former	ADC
PAT28	PAT28-3	1	NCCLu-413	EGFR:1_1	p.L858R	TP53:0_0		Former	ADC
PAT28	PAT28-4	2	NCCLu-470	EGFR:1_1	p.L858R	TP53:0_0		Former	ADC
PAT30	PAT30-1	1	NCCLu-296	EGFR:0_0		TP53:0_0		Never	ADC
PAT30	PAT30-2	2	NCCLu-357	EGFR:0_0		TP53:0_0		Never	ADC
PAT31	PAT31-1	1	NCCLu-251	EGFR:0_0		TP53:1_1	p.K382fs	Never	ADC
PAT31	PAT31-2	2	NCCLu-267	EGFR:0_0		TP53:1_1	p.K382fs	Never	ADC
PAT32	PAT32-1	1	NCCLu-061	EGFR:1_1	p.L858R	TP53:1_1	p.R306*	Never	ADC
PAT32	PAT32-2	2	NCCLu-128	EGFR:1_1	p.L858R	TP53:1_1	p.R306*,p.Y220C	Never	ADC
PAT32	PAT32-2	1	NCCLu-128	EGFR:1_1	p.L858R	TP53:1_1	p.R306*,p.Y220C	Never	ADC
PAT32	PAT32-3	2	NCCLu-178	EGFR:1_1	p.L858R	TP53:1_1	p.R306*	Never	ADC
PAT33	PAT33-1	1	NCCLu-263	EGFR:1_1	p.ELREA746del	TP53:0_0		Former	ADC
PAT33	PAT33-2	2	NCCLu-278	EGFR:1_1	p.ELREA746del	TP53:0_0		Former	ADC
PAT34	PAT34-1	1	NCCLu-221	EGFR:0_0		TP53:0_0		Never	ADC
PAT34	PAT34-2	2	NCCLu-261	EGFR:0_0		TP53:0_0		Never	ADC
PAT11	PAT11-1	1	NCCLu-064	EGFR:0_0		TP53:0_1		Former	SCLC
PAT11	PAT11-2	2	NCCLu-088	EGFR:0_0		TP53:0_1	p.E224D	Former	SCLC
PAT15	PAT15-1	1	NCCLu-241	EGFR:1_1	p.R222H	TP53:1_1	p.R158L	Former	SCLC
PAT15	PAT15-2	2	NCCLu-262	EGFR:1_1	p.R222H	TP53:1_1	p.R158L	Former	SCLC
PAT17	PAT17-1	1	NCCLu-365	EGFR:0_0		TP53:1_1	p.Y236C	Former	SCLC
PAT17	PAT17-2	2	NCCLu-375	EGFR:0_0		TP53:1_1	p.Y236C	Former	SCLC

## Sheet: Table S6. Top genes for cluster
Supplementary Table 6. Differentially expressed markers of each cluster of single cell transcriptome profile.
	E-Ctrl	E-AZD	E-XAV	L-AZD	L-XAV	L-Combi	L-Multi
1	MT2A	CAV1	ZFAS1	SPARC	NEAT1	CD44	ACTB
2	S100A2	B2M	S100A6	VIM	VGF	LDHA	MYC
3	GSTP1	GPX3	SNRPB2	ACTN1	IER3	APLP2	CALR
4	SH3KBP1	HSPB1	PVT1	COL1A1	FN1	CYP1B1	TIMP1
5	ANXA1	BCAM	SNX5	TAGLN	LENG8	FKBP4	CCT4
6	PRDX4	PTTG1IP	SMIM26	MYL9	TMEM70	SAA1	YWHAE
7	EIF1AX	ALPG	CYP1A1	CALM1	GPC6	SOD2	TUBB
8	ANXA2	NPC2	EIF5	IGFBP7	PNMA1	EEF1A1	ERH
9	PKM	MYL6	FTH1	KRT17	IFITM2	AKR1B1	PSAT1
10	KRT81	TACSTD2	HSPA5	FTL	CREB3L1	CD59	DDX5
11	SLC25A6	KRT80	PLAU	FOS	SNHG3	YBX3	SERPINB2
12	CCN5	CD24	NAMPT	SCD	SQSTM1	KLHL5	ANP32B
13	RBBP7	KRT7	TXNIP	SERPINE1	IER2	C3	SET
14	HSPA1B	TM4SF1	IL24	COL5A1	LIMA1	HERPUD1	SLIRP
15	SMS	UCA1	HSP90AA1	NREP	CLIP1	SLC7A5	GLO1
16	KLK6	THBS1	CCN1	TPM4	ARL6IP5	NNMT	PSMD7
17	CSTB	HBEGF	ODC1	PROS1	RRAD	FAM161B	TXN
18	SYAP1	FILIP1L	GAS5	S100A4	PTPRG	SNHG19	TPI1
19	RND3	CRABP2	RRBP1	STC1	CPD	NDUFV1	TFAM
20	ACSL3	PMEPA1	TNFAIP2	MOSPD1	MYO1E	PEA15	YBX1
21	AQP3	PSG4	CDKN1A	ANKRD1	KLF2	HTRA1	KARS1
22	ENO1	EIF4H	BFSP1	PALLD	TRIO	HEG1	PRR11
23	STAG3L4	PDLIM1	B3GALNT2	CANX	DHX15	RDH11	PTBP1
24	IFIT3	CEACAM7	WFDC2	NAP1L1	PNRC1	ARF4	TMED10
25	PEG10	ALPP	CCL20	MFAP4	LIPG	PLOD2	CKS2
26	SFN	GSTK1	DHRS2	ISYNA1	VMP1	TUFM	CASC11
27	NIBAN1	MYLK	RIPK2	CCN2	PRKCA	RTN3	PFN1
28	HMGB3	OCIAD2	SETX	MYL7	CTSL	KDELR2	CCT5
29	KRT8	SPATS2L	MGME1	IL7R	FBLN2	CSF1	PDLIM5
30	PDHA1	EZR	MT1E	DSP	EIF3K	MT1F	MCM4
31	TXNDC17	SLC16A9	H3-3B	EDN1	DYNLT1	BIRC3	EIF5A
32	ADIRF	MSN	ISG15	MYH9	PECAM1	VTI1B	KPNB1
33	ACTG1	ZNF431	C15orf48	DIO2	SIRPB1	FLG	H4C3
34	SNRPE	ZYX	IFI27	SERF2	DBH-AS1	APMAP	BRD4
35	SPINT1	FABP5	EIF1	KRT18	LPCAT2	CRTAP	PNN
36	KRT86	PSG1	BAZ1B	EFEMP1	SNED1	C1QTNF1	HMGB2
37	TMEM248	LAMC2	PTMA	EEF2	LINC02912	IFITM3	NOP56
38	EIF2S3	PRR13	COX6C	GSTA1	RASAL2	DDR2	HNRNPU
39	HMGA1	DNAJB6	BRD2	CNN3	PACRG-AS3	COL8A1	CALM2
40	COMT	DSG2	ATP1B3	CSRP1	RBM47	SLC25A5	TRIP13
41	VEGFA	PDLIM7	MAP1LC3B	PLS3	CXCL2	IL32	CKAP5
42	IGFBP3	ZNF542P	CREG1	SUB1	LINC02801	CCDC3	ATP5MF
43	TGM2	PLAUR	COX7C	HMOX1	PCDH7	MGST1	RHOBTB3
44	HSPA1A	RUNX1	NCOA7	KLHDC7B	LOXL4	PRKDC	ATP6V1D
45	STEAP4	CASC8	TSC22D1	PTX3	EGR2	ERAP2	SMC4
46	LGALS1	HIF1A-AS3	B4GALT1	RALA	MBP	FKBP1A	HNRNPF
47	SLPI	TFPI2	IRF2BP2	SGK1	ID2	MAGED2	C1QBP
48	SEMA4B	ZNF675	CLDN4	GAPDH	SLC16A3	GRN	TYMS
49	MRPS6	KLK5	REEP5	GPRC5A	ZMIZ1-AS1	F2RL3	NPM1
50	CLCF1	CDC42EP3	LCN2	PLK2	LINC02137	OAF	NOLC1
